# Supplementary material for: Oculometric Measurement of Concussion Magnitude in Professional Baseball Catchers
Source: Brain Sci. 2026 Mar 29;16(4):369. doi: 10.3390/brainsci16040369 (PMC13114181; doi:10.3390/brainsci16040369)
Supplement: Supplementary file 1 [file brainsci-16-00369-s001.zip]

Archive with 1 entries (1 files):
- Supplemental Table.pdf
